# Supplementary material for: Effect of divalent and trivalent metal ions on artificial membrane permeation of fluoroquinolones
Source: ADMET DMPK. 2022 Sep 7;10(4):289–97. doi: 10.5599/admet.1427 (PMC9793463; doi:10.5599/admet.1427)
Supplement: Supplementary file 2 [file ADMET-10-1427-S2.xlsx]

## Sheet: clinical data for Table
	Metal ion	Ur	AUC ratio	Cmax ratio (Dog)		Reference(Ur)	Reference(AUC)	Reference(Cmax dog)
NFLX	+Ca	0.43	0.53	0.708333		Nix, D. E., Wilton, J. H., Ronald, B., Distlerath, L., Williams, V. C., & Norman, A. (1990). Inhibition of norfloxacin absorption by antacids. Antimicrobial agents and chemotherapy, 34(3), 432-435.	Okhamafe, A. O., Akerele, J. O., & Chukuka, C. S. (1991). Pharmacokinetic interactions of norfloxacin with some metallic medicinal agents. International journal of pharmaceutics, 68(1-3), 11-18.	Wallis, S. C., Charles, B. G., Gahan, L. R., Filippich, L. J., Bredhauer, M. G., & Duckworth, P. A. (1996). Interaction of norfloxacin with divalent and trivalent pharmaceutical cations. In vitro complexation and in vivo pharmacokinetic studies in the dog. Journal of pharmaceutical sciences, 85(8), 803-809.
	+Mg	0.1	0.19	0.383333		Campbell, N. R., Kara, M., Hasinoff, B. B., Haddara, W. M., & McKay, D. W. (1992). Norfloxacin interaction with antacids and minerals. British journal of clinical pharmacology, 33(1), 115-116.	Okhamafe, A. O., Akerele, J. O., & Chukuka, C. S. (1991). Pharmacokinetic interactions of norfloxacin with some metallic medicinal agents. International journal of pharmaceutics, 68(1-3), 11-18.	Wallis, S. C., Charles, B. G., Gahan, L. R., Filippich, L. J., Bredhauer, M. G., & Duckworth, P. A. (1996). Interaction of norfloxacin with divalent and trivalent pharmaceutical cations. In vitro complexation and in vivo pharmacokinetic studies in the dog. Journal of pharmaceutical sciences, 85(8), 803-809.
	+Fe2	0.26	0.033	0.241667		Lehto, P., Kivisto, K. T., & Neuvonen, P. J. (1994). The effect of ferrous sulphate on the absorption of norfloxacin, ciprofloxacin and ofloxacin. British journal of clinical pharmacology, 37(1), 82-85.	Okhamafe, A. O., Akerele, J. O., & Chukuka, C. S. (1991). Pharmacokinetic interactions of norfloxacin with some metallic medicinal agents. International journal of pharmaceutics, 68(1-3), 11-18.	Wallis, S. C., Charles, B. G., Gahan, L. R., Filippich, L. J., Bredhauer, M. G., & Duckworth, P. A. (1996). Interaction of norfloxacin with divalent and trivalent pharmaceutical cations. In vitro complexation and in vivo pharmacokinetic studies in the dog. Journal of pharmaceutical sciences, 85(8), 803-809.
	+Al	0.14	0.71	0.145833		Campbell, N. R., Kara, M., Hasinoff, B. B., Haddara, W. M., & McKay, D. W. (1992). Norfloxacin interaction with antacids and minerals. British journal of clinical pharmacology, 33(1), 115-116.	Okhamafe, A. O., Akerele, J. O., & Chukuka, C. S. (1991). Pharmacokinetic interactions of norfloxacin with some metallic medicinal agents. International journal of pharmaceutics, 68(1-3), 11-18.	Wallis, S. C., Charles, B. G., Gahan, L. R., Filippich, L. J., Bredhauer, M. G., & Duckworth, P. A. (1996). Interaction of norfloxacin with divalent and trivalent pharmaceutical cations. In vitro complexation and in vivo pharmacokinetic studies in the dog. Journal of pharmaceutical sciences, 85(8), 803-809.
	+Zn	0.44		0.333333		Campbell, N. R., Kara, M., Hasinoff, B. B., Haddara, W. M., & McKay, D. W. (1992). Norfloxacin interaction with antacids and minerals. British journal of clinical pharmacology, 33(1), 115-116.		Wallis, S. C., Charles, B. G., Gahan, L. R., Filippich, L. J., Bredhauer, M. G., & Duckworth, P. A. (1996). Interaction of norfloxacin with divalent and trivalent pharmaceutical cations. In vitro complexation and in vivo pharmacokinetic studies in the dog. Journal of pharmaceutical sciences, 85(8), 803-809.
	+Maalox	0.09				Nix, D. E., Wilton, J. H., Ronald, B., Distlerath, L., Williams, V. C., & Norman, A. (1990). Inhibition of norfloxacin absorption by antacids. Antimicrobial agents and chemotherapy, 34(3), 432-435.		Wallis, S. C., Charles, B. G., Gahan, L. R., Filippich, L. J., Bredhauer, M. G., & Duckworth, P. A. (1996). Interaction of norfloxacin with divalent and trivalent pharmaceutical cations. In vitro complexation and in vivo pharmacokinetic studies in the dog. Journal of pharmaceutical sciences, 85(8), 803-809.
CPFX	+Ca		0.59				Sahai, J., Healy, D. P., Stotka, J. E. N. N. I. F. E. R., & Polk, R. E. (1993). The influence of chronic administration of calcium carbonate on the bioavailability of oral ciprofloxacin. British journal of clinical pharmacology, 35(3), 302.
	+Fe2	0.42	0.37			Lehto, P., Kivisto, K. T., & Neuvonen, P. J. (1994). The effect of ferrous sulphate on the absorption of norfloxacin, ciprofloxacin and ofloxacin. British journal of clinical pharmacology, 37(1), 82-85.	Polk, R. E., Healy, D. P., Sahai, J., Drwal, L., & Racht, E. (1989). Effect of ferrous sulfate and multivitamins with zinc on absorption of ciprofloxacin in normal volunteers. Antimicrobial agents and chemotherapy, 33(11), 1841-1844.
	+Al		0.154074				Frost, R. W., Lasseter, K. C., Noe, A. J., Shamblen, E. C., & Lettieri, J. T. (1992). Effects of aluminum hydroxide and calcium carbonate antacids on the bioavailability of ciprofloxacin. Antimicrobial agents and chemotherapy, 36(4), 830-832.
	+Zn		0.78				Polk, R. E., Healy, D. P., Sahai, J., Drwal, L., & Racht, E. (1989). Effect of ferrous sulfate and multivitamins with zinc on absorption of ciprofloxacin in normal volunteers. Antimicrobial agents and chemotherapy, 33(11), 1841-1844.
	+Maalox	0.15044	0.150591			Nix, D. E., Watson, W. A., Lener, M. E., Frost, R. W., Krol, G., Goldstein, H., ... & Schentag, J. J. (1989). Effects of aluminum and magnesium antacids and ranitidine on the absorption of ciprofloxacin. Clinical Pharmacology & Therapeutics, 46(6), 700-705.	Nix, D. E., Watson, W. A., Lener, M. E., Frost, R. W., Krol, G., Goldstein, H., ... & Schentag, J. J. (1989). Effects of aluminum and magnesium antacids and ranitidine on the absorption of ciprofloxacin. Clinical Pharmacology & Therapeutics, 46(6), 700-705.
	+La	0.48	0.46			How, P. P., Fischer, J. H., Arruda, J. A., & Lau, A. H. (2007). Effects of lanthanum carbonate on the absorption and oral bioavailability of ciprofloxacin. Clinical Journal of the American Society of Nephrology, 2(6), 1235-1240.	How, P. P., Fischer, J. H., Arruda, J. A., & Lau, A. H. (2007). Effects of lanthanum carbonate on the absorption and oral bioavailability of ciprofloxacin. Clinical Journal of the American Society of Nephrology, 2(6), 1235-1240.
OFLX	+Fe2	0.76				Lehto, P., Kivisto, K. T., & Neuvonen, P. J. (1994). The effect of ferrous sulphate on the absorption of norfloxacin, ciprofloxacin and ofloxacin. British journal of clinical pharmacology, 37(1), 82-85.
	+Al	0.64				TARIVID Tablets 100 mg Drug product information
	+Maalox
ENX	+Maalox	0.34303				Grasela Jr, T. H., Schentag, J. J., Sedman, A. J., Wilton, J. H., Thomas, D. J., Schultz, R. W., ... & Kinkel, A. W. (1989). Inhibition of enoxacin absorption by antacids or ranitidine. Antimicrobial agents and chemotherapy, 33(5), 615-617.
LVFX	+Ca		0.97				Pai, M. P., Allen, S. E., & Amsden, G. W. (2006). Altered steady state pharmacokinetics of levofloxacin in adult cystic fibrosis patients receiving calcium carbonate. Journal of Cystic Fibrosis, 5(3), 153-157.
MFLX	+Fe2	0.613208				Stass, H., & Kubitza, D. (2001). Effects of iron supplements on the oral bioavailability of moxifloxacin, a novel 8-methoxyfluoroquinolone, in humans. Clinical pharmacokinetics, 40(1), 57-62.
	+Al	0.43981				Stass, H., Schühly, U., Möller, J. G., & Delesen, H. (2001). Effects of sucralfate on the oral bioavailability of moxifloxacin, a novel 8-methoxyfluoroquinolone, in healthy volunteers. Clinical pharmacokinetics, 40(1), 49-55.
	+Maalox	0.46				Stass, H., Böttcher, M. F., & Ochmann, K. (2001). Evaluation of the influence of antacids and H 2 antagonists on the absorption of moxifloxacin after oral administration of a 400mg dose to healthy volunteers. Clinical pharmacokinetics, 40(1), 39-48.
TFLX	+Ca		0.575801				OZEX Tablets 75 Drug product information
	+Mg		0.457688				OZEX Tablets 75 Drug product information
	+Fe2		0.841283				OZEX Tablets 75 Drug product information
	+Al		0.626966				OZEX Tablets 75 Drug product information
	+Maalox
PUFX	+Ca	0.51				SWORD Tablets 100 Drug product information
	+Mg	0.43				SWORD Tablets 100 Drug product information
	+Fe2	0.2				SWORD Tablets 100 Drug product information
	+Al	0.07				SWORD Tablets 100 Drug product information
	+Maalox
FLRX	+Al	0.75				Lubowski, T. J., Nightingale, C. H., Sweeney, K. E. V. I. N., & Quintiliani, R. (1992). Effect of sucralfate on pharmacokinetics of fleroxacin in healthy volunteers. Antimicrobial agents and chemotherapy, 36(12), 2758-2760.
GFLX	+Fe2	0.81				Kohya Shiba, Effects of ferrous sulfate, green tea, and milk on the pharmacokinetics of gatifloxacin in healthy human, Japanese Journal of Chemotherapy, 1999, 47.Supplement2: 224-229.
	+Maalox	0.435152				Lober, S., Ziege, S., Rau, M., Schreiber, G., Mignot, A., Koeppe, P., & Lode, H. (1999). Pharmacokinetics of gatifloxacin and interaction with an antacid containing aluminum and magnesium. Antimicrobial agents and chemotherapy, 43(5), 1067-1071.
SPFX	+Mg		0.86				Kudo, M., & Sugawara, K. (2004). Effects of Sucralfate, Magnesium Oxide and Sodium Ferrous Citrate on Sparfloxacin Pharmacokinetics. Iryo Yakugaku (Japanese Journal of Pharmaceutical Health Care and Sciences), 30(1), 8-12.
	+Fe2		0.78				Kudo, M., & Sugawara, K. (2004). Effects of Sucralfate, Magnesium Oxide and Sodium Ferrous Citrate on Sparfloxacin Pharmacokinetics. Iryo Yakugaku (Japanese Journal of Pharmaceutical Health Care and Sciences), 30(1), 8-12.
	+Maalox		0.771736				Johnson, R. D., Dorr, M. B., Talbot, G. H., & Caille, G. (1998). Effect of Maalox on the oral absorption of sparfloxacin. Clinical therapeutics, 20(6), 1149-1158.
